# Supplementary material for: Causal association of circulating cytokines with sepsis: a Mendelian randomization study
Source: Front Immunol. 2023 Oct 17;14:1281845. doi: 10.3389/fimmu.2023.1281845 (PMC10616607; doi:10.3389/fimmu.2023.1281845)
Supplement: Supplementary file 9 [file Table_3.xlsx]

## Sheet: Sheet1
Supplementary Table S3. Global test of MRPRESSO analysis
Circulating cytokines	RSSobs	P -value
CTACK levels	12.6723	0.518
beta-nerve growth factor levels	6.04929	0.73
Vascular endothelial growth factor levels	8.36963	0.686
Macrophage Migration Inhibitory Factor levels	8.36963	0.661
TRAIL levels	20.2422	0.356
Tumor necrosis factor beta levels	20.2422	0.337
Tumor necrosis factor alpha levels	9.30032	0.274
Stromal-cell-derived factor 1 alpha levels	10.4544	0.444
Stem cell growth factor beta levels	10.4544	0.436
Stem cell factor levels	18.211	0.178
Interleukin-16 levels	8.8448	0.598
RANTES levels	6.41138	0.689
Platelet-derived growth factor BB levels	20.3679	0.203
Macrophage inflammatory protein 1b levels	13.7742	0.865
Macrophage inflammatory protein 1a levels	3.77681	0.841
Monokine induced by gamma interferon levels	19.2946	0.246
Macrophage colony stimulating factor levels	5.93535	0.811
Monocyte chemoattractant protein-3 levels	1.54286	0.835
Monocyte chemoattractant protein-1 levels	13.553	0.645
Interleukin-12p70 levels	13.553	0.642
Interferon gamma-induced protein 10 levels	7.43002	0.68
Interleukin-18 levels	13.1681	0.876
Interleukin-17 levels	22.5947	0.065
Interleukin-13 levels	16.6429	0.241
Interleukin-10 levels	19.5003	0.217
Interleukin-8 levels	1.63972	0.808
Interleukin-6 levels	7.95286	0.542
Interleukin-1-receptor antagonist levels	7.99567	0.633
Interleukin-1-beta levels	2.052	0.887
Hepatocyte growth factor levels	2.052	0.863
Interleukin-9 levels	16.1027	0.103
Interleukin-7 levels	8.09254	0.82
Interleukin-5 levels	8.39759	0.327
Interleukin-4 levels	10.032	0.637
Interleukin-2 receptor antagonist levels	2.36632	0.971
Interleukin-2 levels	12.4157	0.387
Interferon gamma levels	15.7033	0.349
Growth-regulated protein alpha levels	16.8522	0.138
Granulocyte-colony stimulating factor levels	9.84261	0.491
Fibroblast growth factor basic levels	9.84261	0.483
Eotaxin levels	11.7434	0.728
