# Supplementary material for: Causal association of circulating cytokines with sepsis: a Mendelian randomization study
Source: Front Immunol. 2023 Oct 17;14:1281845. doi: 10.3389/fimmu.2023.1281845 (PMC10616607; doi:10.3389/fimmu.2023.1281845)
Supplement: Supplementary file 10 [file Table_4.xlsx]

## Sheet: Sheet1
Supplementary Table S4. Global test of MRPRESSO analysis (reverse)
Circulating cytokines	RSSobs	P -value
CTACK levels	11.921	0.485
beta-nerve growth factor levels	14.7303	0.364
Vascular endothelial growth factor levels	13.2646	0.464
Macrophage Migration Inhibitory Factor levels	5.06736	0.93
TRAIL levels	17.1661	0.211
Tumor necrosis factor beta levels	4.60572	0.759
Tumor necrosis factor alpha levels	10.6944	0.559
Stromal-cell-derived factor 1 alpha levels	14.356	0.357
Stem cell growth factor beta levels	11.939	0.477
Stem cell factor levels	7.73496	0.853
Interleukin-16 levels	7.21685	0.827
RANTES levels	12.5507	0.455
Platelet-derived growth factor BB levels	13.0203	0.542
Macrophage inflammatory protein 1b levels	27.926	0.062
Macrophage inflammatory protein 1a levels	10.4248	0.646
Monokine induced by gamma interferon levels	20.6177	0.086
Macrophage colony stimulating factor levels	17.6008	0.136
Monocyte chemoattractant protein-3 levels	18.7943	0.046
Monocyte chemoattractant protein-1 levels	7.00015	0.78
Interleukin-12p70 levels	4.70941	0.945
Interferon gamma-induced protein 10 levels	13.384	0.448
Interleukin-18 levels	6.83355	0.923
Interleukin-17 levels	13.8797	0.396
Interleukin-13 levels	7.59685	0.787
Interleukin-10 levels	12.4678	0.415
Interleukin-8 levels	12.3028	0.598
Interleukin-6 levels	8.76042	0.694
Interleukin-1-receptor antagonist levels	5.89533	0.895
Interleukin-1-beta levels	20.3314	0.492
Hepatocyte growth factor levels	10.5079	0.549
Interleukin-9 levels	7.38658	0.836
Interleukin-7 levels	12.0132	0.402
Interleukin-5 levels	16.4618	0.267
Interleukin-4 levels	10.9746	0.633
Interleukin-2 receptor antagonist levels	7.64136	0.807
Interleukin-2 levels	3.60661	0.976
Interferon gamma levels	13.1482	0.451
Growth-regulated protein alpha levels	8.88666	0.833
Granulocyte-colony stimulating factor levels	4.11056	0.984
Fibroblast growth factor basic levels	7.20051	0.854
Eotaxin levels	3.59198	0.956
